# Supplementary material for: LncRNA CARMN inhibits abdominal aortic aneurysm formation and vascular smooth muscle cell phenotypic transformation by interacting with SRF
Source: Cell Mol Life Sci. 2024 Apr 10;81(1):175. doi: 10.1007/s00018-024-05193-4 (PMC11006735; doi:10.1007/s00018-024-05193-4)
Supplement: Supplementary file 1 — Supplementary file1 (XLSX 14 KB) [file 18_2024_5193_MOESM1_ESM.xlsx]

## Sheet: Sheet1
Accession	Description
P63260|ACTG_MOUSE	Actin cytoplasmic 2 OS=Mus musculus OX=10090 GN=Actg1 PE=1 SV=1
P68134|ACTS_MOUSE	Actin alpha skeletal muscle OS=Mus musculus OX=10090 GN=Acta1 PE=1 SV=1
Q9JM73|SRF_MOUSE	Serum response factor OS=Mus musculus OX=10090 GN=Srf PE=1 SV=1
Q3UV17|K22O_MOUSE	Keratin type II cytoskeletal 2 oral OS=Mus musculus OX=10090 GN=Krt76 PE=1 SV=1
Q03265|ATPA_MOUSE	ATP synthase subunit alpha mitochondrial OS=Mus musculus OX=10090 GN=Atp5f1a PE=1 SV=1
P19246|NFH_MOUSE	Neurofilament heavy polypeptide OS=Mus musculus OX=10090 GN=Nefh PE=1 SV=3
Q8VDD5|MYH9_MOUSE	Myosin-9 OS=Mus musculus OX=10090 GN=Myh9 PE=1 SV=4
P62631|EF1A2_MOUSE	Elongation factor 1-alpha 2 OS=Mus musculus OX=10090 GN=Eef1a2 PE=1 SV=1
P00683|RNAS1_MOUSE	Ribonuclease pancreatic OS=Mus musculus OX=10090 GN=Rnase1 PE=1 SV=2
P62984|RL40_MOUSE	Ubiquitin-60S ribosomal protein L40 OS=Mus musculus OX=10090 GN=Uba52 PE=1 SV=2
Q99PL5|RRBP1_MOUSE	Ribosome-binding protein 1 OS=Mus musculus OX=10090 GN=Rrbp1 PE=1 SV=2
Q8VIM5|MYCD_MOUSE	Myocardin OS=Mus musculus OX=10090 GN=Myocd PE=1 SV=2
Q8C196|CPSM_MOUSE	Carbamoyl-phosphate synthase [ammonia] mitochondrial OS=Mus musculus OX=10090 GN=Cps1 PE=1 SV=2
A2AL36|CNTRL_MOUSE	Centriolin OS=Mus musculus OX=10090 GN=Cntrl PE=1 SV=2
Q9CWU0|TDR12_MOUSE	Putative ATP-dependent RNA helicase TDRD12 OS=Mus musculus OX=10090 GN=Tdrd12 PE=1 SV=2
Q8C9J3|SPEF2_MOUSE	Sperm flagellar protein 2 OS=Mus musculus OX=10090 GN=Spef2 PE=1 SV=3
P15508|SPTB1_MOUSE	Spectrin beta chain erythrocytic OS=Mus musculus OX=10090 GN=Sptb PE=1 SV=4
Q9QXZ0|MACF1_MOUSE	Microtubule-actin cross-linking factor 1 isoforms 1/2/3/4 OS=Mus musculus OX=10090 GN=Macf1 PE=1 SV=2
Q61171|PRDX2_MOUSE	Peroxiredoxin-2 OS=Mus musculus OX=10090 GN=Prdx2 PE=1 SV=3
Q5PR73|DIRA2_MOUSE	GTP-binding protein Di-Ras2 OS=Mus musculus OX=10090 GN=Diras2 PE=1 SV=1
P35436|NMDE1_MOUSE	Glutamate receptor ionotropic NMDA 2A OS=Mus musculus OX=10090 GN=Grin2a PE=1 SV=2
Q66L42|M3K10_MOUSE	Mitogen-activated protein kinase kinase kinase 10 OS=Mus musculus OX=10090 GN=Map3k10 PE=1 SV=2
P38647|GRP75_MOUSE	Stress-70 protein mitochondrial OS=Mus musculus OX=10090 GN=Hspa9 PE=1 SV=3
P59242|CING_MOUSE	Cingulin OS=Mus musculus OX=10090 GN=Cgn PE=1 SV=1
Q60952|CP250_MOUSE	Centrosome-associated protein CEP250 OS=Mus musculus OX=10090 GN=Cep250 PE=1 SV=4
O88738|BIRC6_MOUSE	Baculoviral IAP repeat-containing protein 6 OS=Mus musculus OX=10090 GN=Birc6 PE=1 SV=2
P49183|DNAS1_MOUSE	Deoxyribonuclease-1 OS=Mus musculus OX=10090 GN=Dnase1 PE=1 SV=2
Q91W43|GCSP_MOUSE	Glycine dehydrogenase (decarboxylating) mitochondrial OS=Mus musculus OX=10090 GN=Gldc PE=1 SV=1
Q6PB66|LPPRC_MOUSE	Leucine-rich PPR motif-containing protein mitochondrial OS=Mus musculus OX=10090 GN=Lrpprc PE=1 SV=2
Q80VH0|BANK1_MOUSE	B-cell scaffold protein with ankyrin repeats OS=Mus musculus OX=10090 GN=Bank1 PE=1 SV=3
Q75NR7|RECQ4_MOUSE	ATP-dependent DNA helicase Q4 OS=Mus musculus OX=10090 GN=Recql4 PE=2 SV=2
P55200|KMT2A_MOUSE	Histone-lysine N-methyltransferase 2A OS=Mus musculus OX=10090 GN=Kmt2a PE=1 SV=3
Q64467|G3PT_MOUSE	Glyceraldehyde-3-phosphate dehydrogenase testis-specific OS=Mus musculus OX=10090 GN=Gapdhs PE=1 SV=1
Q9DAM5|TPC_MOUSE	Mitochondrial thiamine pyrophosphate carrier OS=Mus musculus OX=10090 GN=Slc25a19 PE=1 SV=1
O88343|S4A4_MOUSE	Electrogenic sodium bicarbonate cotransporter 1 OS=Mus musculus OX=10090 GN=Slc4a4 PE=1 SV=2
P28271|ACOHC_MOUSE	Cytoplasmic aconitate hydratase OS=Mus musculus OX=10090 GN=Aco1 PE=1 SV=3
Q9QY40|PLXB3_MOUSE	Plexin-B3 OS=Mus musculus OX=10090 GN=Plxnb3 PE=1 SV=2
Q6PDC0|RUN3B_MOUSE	RUN domain-containing protein 3B OS=Mus musculus OX=10090 GN=Rundc3b PE=1 SV=1
P15864|H12_MOUSE	Histone H1.2 OS=Mus musculus OX=10090 GN=H1-2 PE=1 SV=2
Q811B3|ATS12_MOUSE	A disintegrin and metalloproteinase with thrombospondin motifs 12 OS=Mus musculus OX=10090 GN=Adamts12 PE=2 SV=2
Q03157|APLP1_MOUSE	Amyloid beta precursor like protein 1 OS=Mus musculus OX=10090 GN=Aplp1 PE=1 SV=2
P09103|PDIA1_MOUSE	Protein disulfide-isomerase OS=Mus musculus OX=10090 GN=P4hb PE=1 SV=2
Q99NB9|SF3B1_MOUSE	Splicing factor 3B subunit 1 OS=Mus musculus OX=10090 GN=Sf3b1 PE=1 SV=1
Q6NS60|FBX41_MOUSE	F-box only protein 41 OS=Mus musculus OX=10090 GN=Fbxo41 PE=1 SV=3
Q9QYB1|CLIC4_MOUSE	Chloride intracellular channel protein 4 OS=Mus musculus OX=10090 GN=Clic4 PE=1 SV=3
Q3URD3|SLMAP_MOUSE	Sarcolemmal membrane-associated protein OS=Mus musculus OX=10090 GN=Slmap PE=1 SV=2
Q80Y56|RBNS5_MOUSE	Rabenosyn-5 OS=Mus musculus OX=10090 GN=Rbsn PE=1 SV=1
A6H5Y3|METH_MOUSE	Methionine synthase OS=Mus musculus OX=10090 GN=Mtr PE=1 SV=1
Q8CHG7|RPGF2_MOUSE	Rap guanine nucleotide exchange factor 2 OS=Mus musculus OX=10090 GN=Rapgef2 PE=1 SV=2
P59111|KCNH8_MOUSE	Potassium voltage-gated channel subfamily H member 8 OS=Mus musculus OX=10090 GN=Kcnh8 PE=2 SV=2
Q7TSF0|DSG1C_MOUSE	Desmoglein-1-gamma OS=Mus musculus OX=10090 GN=Dsg1c PE=1 SV=1
P16858|G3P_MOUSE	Glyceraldehyde-3-phosphate dehydrogenase OS=Mus musculus OX=10090 GN=Gapdh PE=1 SV=2
Q9CQ86|MIEN1_MOUSE	Migration and invasion enhancer 1 OS=Mus musculus OX=10090 GN=Mien1 PE=1 SV=1
Q62230|SN_MOUSE	Sialoadhesin OS=Mus musculus OX=10090 GN=Siglec1 PE=1 SV=2
Q3UH60|DIP2B_MOUSE	Disco-interacting protein 2 homolog B OS=Mus musculus OX=10090 GN=Dip2b PE=1 SV=1
Q9JK45|KCNQ5_MOUSE	Potassium voltage-gated channel subfamily KQT member 5 OS=Mus musculus OX=10090 GN=Kcnq5 PE=1 SV=2
Q8CFQ3|AQR_MOUSE	RNA helicase aquarius OS=Mus musculus OX=10090 GN=Aqr PE=1 SV=2
Q7TME2|SPAG5_MOUSE	Sperm-associated antigen 5 OS=Mus musculus OX=10090 GN=Spag5 PE=1 SV=1
Q8BUV3|GEPH_MOUSE	Gephyrin OS=Mus musculus OX=10090 GN=Gphn PE=1 SV=2
Q99MT2|MSH4_MOUSE	MutS protein homolog 4 OS=Mus musculus OX=10090 GN=Msh4 PE=2 SV=1
P59034|LRRC3_MOUSE	Leucine-rich repeat-containing protein 3 OS=Mus musculus OX=10090 GN=Lrrc3 PE=1 SV=1
B1AVY7|KI16B_MOUSE	Kinesin-like protein KIF16B OS=Mus musculus OX=10090 GN=Kif16b PE=1 SV=1
Q9Z2C4|MTMR1_MOUSE	Myotubularin-related protein 1 OS=Mus musculus OX=10090 GN=Mtmr1 PE=1 SV=1
Q99NF1|BCDO2_MOUSE	Carotenoid-cleaving dioxygenase mitochondrial OS=Mus musculus OX=10090 GN=Bco2 PE=1 SV=1
Q80TF6|STAR9_MOUSE	StAR-related lipid transfer protein 9 OS=Mus musculus OX=10090 GN=Stard9 PE=1 SV=2
Q9D2G2|ODO2_MOUSE	Dihydrolipoyllysine-residue succinyltransferase component of 2-oxoglutarate dehydrogenase complex mitochondrial OS=Mus musculus OX=10090 GN=Dlst PE=1 SV=1
A3KFM7|CHD6_MOUSE	Chromodomain-helicase-DNA-binding protein 6 OS=Mus musculus OX=10090 GN=Chd6 PE=1 SV=1
Q61754|K1B24_MOUSE	Kallikrein 1-related peptidase b24 OS=Mus musculus OX=10090 GN=Klk1b24 PE=2 SV=3
Q91YD6|VILL_MOUSE	Villin-like protein OS=Mus musculus OX=10090 GN=Vill PE=1 SV=1
Q9Z1N2|ORC1_MOUSE	Origin recognition complex subunit 1 OS=Mus musculus OX=10090 GN=Orc1 PE=1 SV=2
Q61595|KTN1_MOUSE	Kinectin OS=Mus musculus OX=10090 GN=Ktn1 PE=1 SV=1
Q69Z37|SAM9L_MOUSE	Sterile alpha motif domain-containing protein 9-like OS=Mus musculus OX=10090 GN=Samd9l PE=1 SV=2
Q920A7|AFG31_MOUSE	AFG3-like protein 1 OS=Mus musculus OX=10090 GN=Afg3l1 PE=1 SV=2
Q8BKG3|PTK7_MOUSE	Inactive tyrosine-protein kinase 7 OS=Mus musculus OX=10090 GN=Ptk7 PE=1 SV=1
Q8CH19|CS2IP_MOUSE	Casein kinase II subunit alpha'-interacting protein OS=Mus musculus OX=10090 GN=Csnka2ip PE=1 SV=2
Q64511|TOP2B_MOUSE	DNA topoisomerase 2-beta OS=Mus musculus OX=10090 GN=Top2b PE=1 SV=2
Q6PCP7|GP156_MOUSE	Probable G-protein coupled receptor 156 OS=Mus musculus OX=10090 GN=Gpr156 PE=2 SV=2
P26361|CFTR_MOUSE	Cystic fibrosis transmembrane conductance regulator OS=Mus musculus OX=10090 GN=Cftr PE=1 SV=2
Q7TSH8|TMM94_MOUSE	Transmembrane protein 94 OS=Mus musculus OX=10090 GN=Tmem94 PE=1 SV=1
Q8BJQ2|UBP1_MOUSE	Ubiquitin carboxyl-terminal hydrolase 1 OS=Mus musculus OX=10090 GN=Usp1 PE=1 SV=1
Q8BXZ1|TMX3_MOUSE	Protein disulfide-isomerase TMX3 OS=Mus musculus OX=10090 GN=Tmx3 PE=1 SV=2
Q9JI91|ACTN2_MOUSE	Alpha-actinin-2 OS=Mus musculus OX=10090 GN=Actn2 PE=1 SV=2
O88207|CO5A1_MOUSE	Collagen alpha-1(V) chain OS=Mus musculus OX=10090 GN=Col5a1 PE=1 SV=2
A2AJI0|MA7D1_MOUSE	MAP7 domain-containing protein 1 OS=Mus musculus OX=10090 GN=Map7d1 PE=1 SV=1
Q5DTW7|RESF1_MOUSE	Retroelement silencing factor 1 OS=Mus musculus OX=10090 GN=Resf1 PE=1 SV=2
Q8BIQ8|ZN770_MOUSE	Zinc finger protein 770 OS=Mus musculus OX=10090 GN=Znf770 PE=2 SV=1
Q6P3Y9|PONL1_MOUSE	Podocan-like protein 1 OS=Mus musculus OX=10090 GN=Podnl1 PE=1 SV=3
Q8BL48|UNK_MOUSE	RING finger protein unkempt homolog OS=Mus musculus OX=10090 GN=Unk PE=1 SV=1
Q9JMB8|CNTN6_MOUSE	Contactin-6 OS=Mus musculus OX=10090 GN=Cntn6 PE=1 SV=2
Q00651|ITA4_MOUSE	Integrin alpha-4 OS=Mus musculus OX=10090 GN=Itga4 PE=1 SV=1
Q02788|CO6A2_MOUSE	Collagen alpha-2(VI) chain OS=Mus musculus OX=10090 GN=Col6a2 PE=1 SV=3
Q9D3R6|KATL2_MOUSE	Katanin p60 ATPase-containing subunit A-like 2 OS=Mus musculus OX=10090 GN=Katnal2 PE=2 SV=2
Q6KAU7|PKHG2_MOUSE	Pleckstrin homology domain-containing family G member 2 OS=Mus musculus OX=10090 GN=Plekhg2 PE=2 SV=2
Q9CXG3|PPIL4_MOUSE	Peptidyl-prolyl cis-trans isomerase-like 4 OS=Mus musculus OX=10090 GN=Ppil4 PE=1 SV=2
